# Supplementary material for: Effects of interleukin‐6 receptor blockade on allergen‐induced airway responses in mild asthmatics
Source: Clin Transl Immunology. 2019 Jun 14;8(6):e1044. doi: 10.1002/cti2.1044 (PMC6566140; doi:10.1002/cti2.1044)
Supplement: Supplementary file 3 [file CTI2-8-e1044-s003.xlsx]

## Sheet: Supp Table 1
Supplementary Table 1. Number of patients who completed study visits at each recruitment site.
Study visit	Recruitment site
	QIMR Berghofer	PA Hospital	McMaster University	Overall
1	10	34	22	66
2	6	15	8	27
3	4	11	6	21
4	4	11	6	21
5 to 10	1	4	6	11

## Sheet: Supp Table 2
Supplementary Table 2. Patient-level data for two outcomes used to assess the primary endpoint, and sputum subtype.
Patient ID	Site	rs2228145 genotype	Treatment group	LAR max%fall			LAR AUC%fall			Sputum subtype
				Baseline	Post-treatment		Baseline	Post-treatment		Visit 5	Visit 6	Visit 7	Visit 8	Visit 9	Visit 10
P210300001	McMaster	AC	Placebo	26.71	16.29		336.81	353.75		Pauci	-	Neutro	Pauci	Neutro	Pauci
P210300003	McMaster	AC	Placebo	27.3	31.78		326.49	292.47		Pauci	Eosino	Eosino	Pauci	Eosino	Eosino
P210300004	McMaster	AC	Placebo	24.93	37.57		329.46	311.27		Pauci	Eosino	Eosino	Eosino	Pauci	Eosino
S00028	PAH	CC	Placebo	28.78	36.12		326.89	275.47		Eosino	MixedG	Eosino	Eosino	Eosino	Pauci
S00030	PAH	AC	Placebo	19.06	27.94		342.08	329.85		Pauci	Eosino	Pauci	Pauci	Pauci	Pauci
P210300002	McMaster	AC	Tocilizumab	30.64	56.62		306.23	212.15		Pauci	Eosino	Eosino	Pauci	Pauci	Pauci
P210300005	McMaster	AC	Tocilizumab	15.9	26.75		350	312.94		-	Eosino	MixedG	-	-	Eosino
P210300006	McMaster	CC	Tocilizumab	23.61	13.29		367.59	386.23		Pauci	Eosino	MixedG	MixedG	MixedG	MixedG
S00013	PAH	AC	Tocilizumab	15.77	24.52		357.57	323.06		Neutro	-	Eosino	Pauci	-	Eosino
S00023	PAH	CC	Tocilizumab	21.48	20.47		342.62	346.14		-	-	-	-	-	-
QPS0100	Q-Pharm	CC	Tocilizumab	23.94	27.42		334.79	329.1		Eosino	Eosino	-	Eosino	Eosino	Eosino

## Sheet: Supp Table 3
Supplementary Table 3. Adverse events observed in the 11 patients who completed the trial.
Treatment group	Patient ID	Trial visit	Adverse event
			Description	SAE	Related to treatment with tocilizumab
Placebo	S00028	10	Mild fever	No	No
	S00030	3	Vasovagal event	No	No
	S00030	9	Sore throat	No	No
	S00030	9	Headache	No	No
Tocilizumab	QPS0100	4	Migraine	No	No
	QPS0100	7	Mild neutropenia	No	Definitely
	QPS0100	7	Otitis externa (earache)	No	No
	S00013	7	Headache	No	No
	S00013	7	Knee injury	No	No
	S00013	9	Medial tibial stress syndrome (shin splints)	No	No
	S00023	1	Wisdom tooth extraction	No	No
	S00023	3	Headache	No	No
	S00023	4	Headache	No	No
	S00023	5	Pre-syncopal event	No	No
	S00023	6	Headache	No	No
SAE: serious adverse event.

## Sheet: Supp Table 4
Supplementary Table 4. Adverse events observed in the 55 patients who completed visit 1 but who were not eligible to be randomised to treatment.
Patient ID	Trial visit	Adverse event
		Description	SAE
QPS0103	2	Right eye inflammation	No
QPS0127	1	Campylobacter enteritis	Yes
QPS0127	2	Muscle pain	No
S00002	2	Headache	No
S00019	2	Pre-syncopal event	No
S00019	4	Headache	No
S00019	4	Suspected viral respiratory infection	No
S00027	2	Left knee staph infection	No
S00029	2	Suspected food poisoning	No
S00034	2	Mild fever	No
SAE: serious adverse event.

## Sheet: Supp Table 5
Supplementary Table 5. Differences in blood cell parameters between treatment groups.
Outcome	Visit	N tocilizumab : N placebo	ANCOVA P-value		Estimated mean (SE) *		Estimated between-group ratio (SE) *
					Tocilizumab	Placebo
Eosinophils (x10^9/L)	6	6:5	0.798		0.235 (0.031)	0.249 (0.047)	0.945 (0.226)
	7	6:4	0.467		0.173 (0.058)	0.264 (0.13)	0.657 (0.814)
	8	6:4	0.848		0.372 (0.085)	0.346 (0.123)	1.076 (0.339)
	9	6:5	0.533		0.434 (0.069)	0.374 (0.079)	1.161 (0.194)
	10	4:5	0.565		0.269 (0.117)	0.189 (0.075)	1.423 (0.402)
Lymphocytes (x10^9/L)	6	6:5	0.319		1.679 (0.204)	2.028 (0.324)	0.828 (0.21)
	7	6:4	0.214		1.681 (0.085)	1.508 (0.108)	1.114 (0.068)
	8	6:4	0.525		1.53 (0.086)	1.451 (0.115)	1.055 (0.074)
	9	6:5	0.091		2.122 (0.119)	1.815 (0.122)	1.169 (0.066)
	10	4:5	0.831		1.619 (0.109)	1.657 (0.096)	0.977 (0.106)
Monocytes (x10^9/L)	6	6:5	0.02		0.358 (0.029)	0.509 (0.053)	0.704 (0.159)
	7	6:4	0.53		0.379 (0.039)	0.421 (0.061)	0.9 (0.173)
	8	6:4	0.665		0.421 (0.037)	0.446 (0.05)	0.945 (0.131)
	9	6:5	0.251		0.433 (0.044)	0.363 (0.046)	1.193 (0.117)
	10	4:5	0.603		0.496 (0.096)	0.43 (0.074)	1.154 (0.224)
Neutrophils (x10^9/L)	6	6:5	0.061		1.87 (0.272)	2.985 (0.556)	0.627 (0.325)
	7	6:4	0.009		2.312 (0.208)	4.071 (0.516)	0.568 (0.239)
	8	6:4	0.323		2.081 (0.254)	2.59 (0.488)	0.803 (0.249)
	9	6:5	0.09		3.078 (0.36)	4.183 (0.59)	0.736 (0.206)
	10	4:5	0.748		2.956 (0.954)	3.487 (1.05)	0.848 (0.574)
WBC (x10^9/L)	6	6:5	0.186		4.31 (0.552)	5.73 (0.977)	0.752 (0.253)
	7	6:4	0.029		4.556 (0.351)	6.486 (0.71)	0.702 (0.166)
	8	6:4	0.875		4.321 (0.378)	4.431 (0.634)	0.975 (0.155)
	9	6:5	0.279		6.1 (0.48)	6.903 (0.647)	0.884 (0.118)
	10	4:5	0.666		5.442 (1.156)	6.261 (1.207)	0.869 (0.351)
Haemaglobin (g/L)	6	6:5	0.913		130.729 (2.701)	130.344 (3.23)	1.003 (0.026)
	7	6:4	0.478		131.406 (2.86)	128.228 (3.967)	1.025 (0.031)
	8	6:4	0.357		132.446 (1.646)	130.036 (2.185)	1.019 (0.018)
	9	6:5	0.926		130.578 (2.046)	130.32 (2.651)	1.002 (0.02)
	10	4:5	0.806		126.704 (4.247)	128.36 (4.181)	0.987 (0.051)
Haematocrit (%)	6	6:5	0.826		0.39 (0.009)	0.393 (0.01)	0.993 (0.029)
	7	6:4	0.606		0.393 (0.01)	0.385 (0.013)	1.02 (0.036)
	8	6:4	0.383		0.398 (0.006)	0.39 (0.008)	1.02 (0.02)
	9	6:5	0.684		0.393 (0.007)	0.389 (0.01)	1.011 (0.025)
	10	4:5	0.153		0.365 (0.012)	0.399 (0.013)	0.914 (0.058)
Mean cell volume (fL)	6	6:5	0.494		88.834 (0.514)	89.35 (0.617)	0.994 (0.008)
	7	6:4	0.355		87.954 (0.679)	89.011 (0.904)	0.988 (0.012)
	8	6:4	0.138		88.056 (0.47)	89.292 (0.624)	0.986 (0.008)
	9	6:5	0.405		88.449 (0.468)	89.027 (0.554)	0.994 (0.007)
	10	4:5	0.097		88.816 (0.909)	91.347 (0.851)	0.972 (0.014)
Platelets (x10^9/L)	6	6:4	0.553		233.918 (10.726)	222.066 (17.236)	1.053 (0.078)
	7	6:4	0.108		227.961 (5.586)	206.236 (10.759)	1.105 (0.046)
	8	6:4	0.297		221.565 (11.744)	201.459 (16.347)	1.1 (0.074)
	9	6:5	0.301		222.892 (15.921)	252.51 (24.772)	0.883 (0.125)
	10	4:5	0.094		230.018 (8.263)	254.395 (8.19)	0.904 (0.054)
Red blood cell count (x10^12/L)	6	6:5	0.474		4.298 (0.094)	4.382 (0.087)	0.981 (0.026)
	7	6:4	0.376		4.483 (0.128)	4.324 (0.134)	1.037 (0.036)
	8	6:4	0.008		4.626 (0.039)	4.402 (0.046)	1.051 (0.011)
	9	6:5	0.548		4.425 (0.09)	4.361 (0.095)	1.015 (0.023)
	10	4:5	0.169		4.095 (0.11)	4.39 (0.113)	0.933 (0.047)
* Estimated based on ANCOVA.

## Sheet: Supp Table 6
Supplementary Table 6. Differences in blood and urine biochemistry parameters between treatment groups.
Outcome	Visit	N tocilizumab : N placebo	ANCOVA P-value		Estimated mean (SE) *		Estimated between-group ratio (SE) *
					Tocilizumab	Placebo
Alanine transaminase (U/l)	7	6:4	0.427		14.913 (2.33)	12.238 (2.695)	1.219 (0.188)
	9	6:5	0.938		18.335 (3.04)	18.724 (4.795)	0.979 (0.266)
	10	5:5	0.805		16.248 (1.849)	17.034 (2.713)	0.954 (0.19)
Albumin (g/l)	7	6:4	0.231		42.337 (1.033)	40.168 (1.736)	1.054 (0.037)
	9	6:5	0.494		42.6 (0.495)	42.133 (0.657)	1.011 (0.015)
	10	5:5	0.508		42.773 (1.65)	41.442 (1.713)	1.032 (0.043)
Alkaline phosphatase (U/l)	7	6:4	0.241		60.493 (2.006)	64.699 (3.006)	0.935 (0.054)
	9	6:5	0.492		59.182 (3.847)	63.259 (5.192)	0.936 (0.097)
	10	5:5	0.147		53.234 (4.276)	64.777 (6.419)	0.822 (0.139)
Aspartate transaminase (U/l)	7	6:4	0.62		13.933 (1.671)	12.638 (2.448)	1.102 (0.167)
	9	6:5	0.667		16.117 (1.161)	15.256 (1.785)	1.056 (0.115)
	10	5:5	0.589		16.9 (1.504)	18.396 (2.631)	0.919 (0.16)
Bicarbonate (mmol/l)	7	6:4	0.367		26.052 (0.483)	25.273 (0.713)	1.031 (0.03)
	9	6:5	0.987		25.454 (0.934)	25.478 (1.252)	0.999 (0.054)
	10	5:4	0.928		25.567 (0.608)	25.474 (0.88)	1.004 (0.038)
Bilirubin (umol/l)	7	6:4	0.838		13.475 (0.639)	13.084 (1.603)	1.03 (0.133)
	9	6:5	0.125		15.838 (3.608)	7.456 (2.42)	2.124 (0.199)
	10	5:5	0.864		11.285 (1.876)	10.748 (2.022)	1.05 (0.257)
Calcium (mmol/l)	7	6:4	0.834		2.311 (0.053)	2.295 (0.064)	1.007 (0.032)
	9	6:5	0.7		2.342 (0.025)	2.328 (0.031)	1.006 (0.015)
	10	5:5	0.899		2.328 (0.046)	2.337 (0.057)	0.996 (0.028)
Chloride (mmol/l)	7	6:3	0.886		105.174 (0.71)	105.331 (1.101)	0.999 (0.01)
	9	6:5	0.054		105.113 (0.293)	104.133 (0.373)	1.009 (0.004)
	10	5:5	0.935		104.119 (0.791)	104.019 (1.02)	1.001 (0.011)
Creatine Kinase (U/l)	7	6:4	0.669		126.328 (21.515)	141.307 (38.758)	0.894 (0.277)
	9	5:5	0.88		274.585 (45.533)	285.489 (69.726)	0.962 (0.255)
	10	5:5	0.05		129.716 (12.865)	189.591 (25.416)	0.684 (0.215)
Creatinine (umol/l)	7	6:4	0.869		70.863 (0.83)	71.08 (1.182)	0.997 (0.018)
	9	6:5	0.508		72.763 (2.989)	69.931 (3.77)	1.04 (0.054)
	10	5:5	0.698		76.779 (2.331)	75.412 (2.853)	1.018 (0.043)
Gamma-glutamyl transpeptidase (U/l)	7	6:4	0.847		14.25 (0.71)	14.472 (1.06)	0.985 (0.077)
	9	6:5	0.188		15.189 (1.384)	12.419 (1.56)	1.223 (0.111)
	10	5:5	0.504		12.927 (0.906)	11.994 (1.084)	1.078 (0.097)
Glucose (mmol/l)	7	6:4	0.822		4.978 (0.308)	4.861 (0.494)	1.024 (0.098)
	9	6:5	0.589		4.487 (0.379)	4.804 (0.54)	0.934 (0.128)
	10	5:5	0.164		4.239 (0.341)	5.087 (0.489)	0.833 (0.134)
Insulin (mU/l)	7	6:4	0.025		13.678 (2.1)	6.722 (1.416)	2.035 (0.11)
	9	6:5	0.182		22.079 (5.867)	12.581 (4.41)	1.755 (0.212)
	10	5:4	0.593		7.23 (2.755)	9.959 (4.368)	0.726 (0.76)
Magnesium (mmol/l)	7	6:4	0.748		0.828 (0.023)	0.836 (0.033)	0.99 (0.03)
	9	6:5	0.227		0.839 (0.027)	0.873 (0.029)	0.961 (0.031)
	10	5:5	0.123		0.857 (0.014)	0.824 (0.017)	1.04 (0.02)
pH	7	6:4	0.126		6.242 (0.199)	6.885 (0.337)	0.907 (0.059)
	9	6:5	0.17		5.973 (0.259)	5.41 (0.312)	1.104 (0.057)
	10	6:3	0.945		6.274 (0.326)	6.221 (0.69)	1.009 (0.113)
Phosphate (mmol/l)	7	6:4	0.931		1.24 (0.077)	1.229 (0.109)	1.009 (0.094)
	9	6:4	0.228		1.262 (0.049)	1.162 (0.063)	1.086 (0.055)
	10	5:5	0.632		1.207 (0.082)	1.149 (0.098)	1.051 (0.092)
Potassium (mmol/l)	7	6:3	0.776		3.704 (0.072)	3.739 (0.094)	0.991 (0.032)
	9	6:5	0.679		3.96 (0.074)	3.913 (0.098)	1.012 (0.027)
	10	5:5	0.846		4.013 (0.119)	3.979 (0.141)	1.009 (0.041)
Sodium (mmol/l)	7	6:3	0.251		140.079 (0.866)	138.148 (1.291)	1.014 (0.01)
	9	6:5	0.968		138.859 (0.503)	138.888 (0.63)	1 (0.005)
	10	5:5	0.04		138.978 (0.414)	137.25 (0.523)	1.013 (0.004)
Urea (mmol/l)	7	5:4	0.188		5.115 (0.315)	6.143 (0.59)	0.833 (0.139)
	9	6:5	0.113		4.325 (0.345)	5.34 (0.559)	0.81 (0.14)
	10	5:5	0.285		4.846 (0.314)	4.28 (0.363)	1.132 (0.092)
* Estimated based on ANCOVA.

## Sheet: Supp Table 7
Supplementary Table 7. Differences in methacholine PC20 between treatment groups.
Outcome	Visit	N tocilizumab : N placebo	ANCOVA P-value		Estimated mean (SE) *		Estimated between-group ratio (SE) *
					Tocilizumab	Placebo
Methacholine PC20 (mg/ml)	6	6:5	0.726		2.355 (0.643)	2.723 (0.98)	0.865 (0.457)
	8	4:4	0.676		1.334 (0.592)	1.036 (0.475)	1.287 (0.436)
* Estimated based on ANCOVA.

## Sheet: Supp Table 8
Supplementary Table 8. Differences in the relative number of eosinophils and neutrophils in sputum between treatment groups.
Outcome	Visit	N tocilizumab : N placebo	ANCOVA P-value		Estimated mean (SE) *		Estimated between-group ratio (SE) *
					Tocilizumab	Placebo
Eosinophils (%)	6	4:4	0.337		0.043 (0.021)	0.018 (0.011)	2.433 (0.32)
	8	3:3	0.34		0.09 (0.09)	0.006 (0.009)	16.234 (0.138)
Neutrophils (%)	6	4:4	0.366		0.087 (0.03)	0.181 (0.098)	0.48 (1.438)
	8	3:3	0.48		0.164 (0.125)	0.406 (0.244)	0.404 (2.601)
* Estimated based on ANCOVA.

## Sheet: Supp Table 9
Supplementary Table 9. Differences in the levels of inflammatory mediators and cytokines measured in serum and/or sputum between treatment groups.
Outcome#	Biological sample	Visit	N tocilizumab : N placebo	ANCOVA P-value		Estimated mean (SE) *		Estimated between-group difference (SE)
						Tocilizumab	Placebo
CRP	Serum	6	6:5	0.164		-0.351 (0.354)	0.459 (0.473)	-0.81 (0.511)
		7	5:3	0.028		-0.288 (0.25)	1.926 (0.578)	-2.214 (0.557)
		8	5:5	0.037		-0.463 (0.241)	0.488 (0.292)	-0.952 (0.338)
		9	5:5	0.193		-0.517 (0.292)	0.113 (0.364)	-0.63 (0.419)
		10	5:5	0.634		-0.098 (0.551)	0.302 (0.687)	-0.4 (0.79)
IL-13	Serum	6	6:5	0.303		0.063 (0.1)	-0.101 (0.132)	0.164 (0.145)
		7	6:4	0.87		0.083 (0.367)	0.179 (0.522)	-0.096 (0.558)
		8	6:5	0.685		0.052 (0.34)	0.268 (0.466)	-0.216 (0.506)
		9	6:5	0.465		0.156 (0.22)	-0.092 (0.294)	0.248 (0.318)
		10	5:5	0.096		0.386 (0.25)	-0.347 (0.312)	0.733 (0.358)
	Sputum	6	4:5	0.607		0.333 (0.585)	-0.133 (0.611)	0.466 (0.838)
		7	3:5	0.422		0.49 (0.599)	-0.276 (0.533)	0.766 (0.825)
		8	4:5	0.206		-0.221 (0.204)	0.158 (0.174)	-0.378 (0.261)
IL-5	Serum	6	6:5	0.424		0.24 (0.239)	-0.049 (0.304)	0.288 (0.336)
		7	6:4	0.887		0.175 (0.515)	0.287 (0.713)	-0.111 (0.746)
		8	6:5	0.959		-0.001 (0.168)	-0.014 (0.207)	0.012 (0.228)
		9	6:5	0.124		0.309 (0.254)	-0.332 (0.327)	0.641 (0.358)
		10	5:5	0.773		0.052 (0.245)	0.159 (0.305)	-0.108 (0.353)
	Sputum	6	4:5	0.519		0.381 (0.383)	-0.008 (0.442)	0.388 (0.549)
		7	3:5	0.164		0.78 (0.336)	-0.066 (0.293)	0.846 (0.461)
		8	4:5	0.22		-0.657 (0.469)	0.18 (0.403)	-0.836 (0.597)
IL-6	Serum	6	6:5	0.117		0.523 (0.345)	-0.298 (0.436)	0.821 (0.449)
		7	6:4	0.074		0.689 (0.324)	-0.405 (0.457)	1.094 (0.485)
		8	6:5	0.037		0.292 (0.175)	-0.375 (0.219)	0.667 (0.251)
		9	6:5	0.03		0.422 (0.159)	-0.19 (0.188)	0.612 (0.215)
		10	5:5	0.053		0.162 (0.13)	-0.336 (0.169)	0.497 (0.197)
	Sputum	6	4:5	0.671		-0.233 (0.297)	-0.451 (0.364)	0.217 (0.475)
		7	3:5	0.244		-0.788 (0.357)	0.111 (0.466)	-0.899 (0.621)
		8	4:5	0.978		-0.043 (0.319)	-0.031 (0.272)	-0.012 (0.405)
sIL-6R	Serum	6	6:5	0.006		0.461 (0.273)	-1.114 (0.343)	1.576 (0.382)
		7	6:4	0.002		0.258 (0.148)	-1.106 (0.207)	1.364 (0.218)
		8	6:5	0.01		0.483 (0.286)	-1.077 (0.373)	1.559 (0.42)
		9	6:5	0.647		0.476 (0.383)	0.148 (0.61)	0.328 (0.681)
		10	5:5	0.674		0.41 (0.246)	0.192 (0.402)	0.218 (0.49)
	Sputum	6	4:5	0.533		0.088 (0.393)	-0.373 (0.411)	0.462 (0.677)
		7	3:5	0.208		0.945 (0.597)	-0.699 (0.606)	1.644 (1.027)
		8	4:5	0.091		-0.555 (0.208)	0.045 (0.162)	-0.6 (0.287)
IL-8	Serum	6	6:5	0.599		0.255 (0.426)	-0.077 (0.532)	0.333 (0.6)
		7	6:4	0.591		0.135 (0.346)	0.428 (0.442)	-0.293 (0.511)
		8	6:5	0.781		-0.238 (0.338)	-0.378 (0.407)	0.14 (0.481)
		9	6:5	0.817		-0.529 (0.288)	-0.612 (0.257)	0.083 (0.344)
		10	5:5	0.17		-0.939 (0.311)	-0.305 (0.251)	-0.633 (0.395)
	Sputum	6	4:5	0.979		-0.11 (0.373)	-0.126 (0.414)	0.015 (0.556)
		7	3:5	0.863		-0.105 (0.801)	-0.398 (1.029)	0.293 (1.556)
		8	4:5	0.437		-0.609 (0.596)	0.105 (0.434)	-0.714 (0.845)
Neutrophil Elastase	Sputum	6	4:5	0.606		-0.15 (0.298)	0.194 (0.428)	-0.344 (0.616)
		7	3:5	0.764		0.355 (0.739)	-0.199 (1.16)	0.554 (1.685)
		8	4:5	0.787		0.164 (0.549)	-0.059 (0.468)	0.223 (0.781)
TNF	Serum	6	6:5	0.134		-0.227 (0.324)	0.771 (0.517)	-0.997 (0.576)
		7	6:4	0.834		0.07 (0.577)	0.385 (1.175)	-0.314 (1.423)
		8	6:5	0.101		-0.321 (0.296)	0.641 (0.445)	-0.962 (0.496)
		9	6:5	0.088		-0.333 (0.339)	0.785 (0.495)	-1.119 (0.551)
		10	5:5	0.233		-0.717 (0.321)	-0.043 (0.43)	-0.674 (0.496)
	Sputum	6	4:5	0.168		0.069 (0.43)	-0.97 (0.452)	1.039 (0.618)
		7	3:5	0.775		0.447 (1.585)	-0.459 (1.549)	0.906 (2.899)
		8	4:5	0.152		0.497 (0.474)	-0.527 (0.405)	1.024 (0.606)
* Estimated based on ANCOVA.
# Cytokine levels were quantile-normalised prior to the ANCOVA, and so results are presented in SD units.
